# Supplementary material for: An Imidazolium-Based Ionic Liquid as a Model to Study Plasticization Effects on Cationic Polymethacrylate Films
Source: Polymers (Basel). 2023 Feb 28;15(5):1239. doi: 10.3390/polym15051239 (PMC10006978; doi:10.3390/polym15051239)
Supplement: Supplementary file 1 [file polymers-15-01239-s001.zip]

Archive with 1 entries (1 files):
- polymers-2218886-supplementary.pdf
